# Supplementary material for: Catheter Ablation versus Medical Therapy of Atrial Fibrillation in Patients with Heart Failure: An Updated Systematic Review and Meta-Analysis of Randomized Controlled Trials
Source: J Clin Med. 2022 Sep 21;11(19):5530. doi: 10.3390/jcm11195530 (PMC9572511; doi:10.3390/jcm11195530)
Supplement: Supplementary file 1 [file jcm-11-05530-s001.zip]

Archive with 1 entries (1 files):
- jcm-1904980-supplementary.pdf
